# Supplementary material for: Downscaling epidemiological time series data for improving forecasting accuracy: An algorithmic approach
Source: PLoS One. 2023 Dec 14;18(12):e0295803. doi: 10.1371/journal.pone.0295803 (PMC10721108; doi:10.1371/journal.pone.0295803)
Supplement: S1 Data — (CSV) [file pone.0295803.s001.csv]

Date	Infected
08/03/2020	3
09/03/2020	4
10/03/2020	0
11/03/2020	0
12/03/2020	0
13/03/2020	0
14/03/2020	0
15/03/2020	0
16/03/2020	1
17/03/2020	1
18/03/2020	1
19/03/2020	7
20/03/2020	0
21/03/2020	7
22/03/2020	0
23/03/2020	9
24/03/2020	6
25/03/2020	0
26/03/2020	5
27/03/2020	4
28/03/2020	0
29/03/2020	0
30/03/2020	1
31/03/2020	2
01/04/2020	3
02/04/2020	2
03/04/2020	5
04/04/2020	9
05/04/2020	18
06/04/2020	35
07/04/2020	41
08/04/2020	54
09/04/2020	112
10/04/2020	94
11/04/2020	58
12/04/2020	139
13/04/2020	182
14/04/2020	209
15/04/2020	219
16/04/2020	341
17/04/2020	266
18/04/2020	306
19/04/2020	312
20/04/2020	492
21/04/2020	434
22/04/2020	390
23/04/2020	414
24/04/2020	503
25/04/2020	309
26/04/2020	418
27/04/2020	497
28/04/2020	549
29/04/2020	641
30/04/2020	564
01/05/2020	571
02/05/2020	552
03/05/2020	665
04/05/2020	688
05/05/2020	786
06/05/2020	790
07/05/2020	706
08/05/2020	709
09/05/2020	636
10/05/2020	887
11/05/2020	1034
12/05/2020	969
13/05/2020	1162
14/05/2020	1041
15/05/2020	1202
16/05/2020	930
17/05/2020	1273
18/05/2020	1602
19/05/2020	1251
20/05/2020	1617
21/05/2020	1773
22/05/2020	1694
23/05/2020	1873
24/05/2020	1532
25/05/2020	1975
26/05/2020	1166
27/05/2020	1541
28/05/2020	2029
29/05/2020	2523
30/05/2020	1764
31/05/2020	2545
01/06/2020	2381
02/06/2020	2911
03/06/2020	2695
04/06/2020	2423
05/06/2020	2828
06/06/2020	2635
07/06/2020	2743
08/06/2020	2735
09/06/2020	3171
10/06/2020	3190
11/06/2020	3187
12/06/2020	3471
13/06/2020	2856
14/06/2020	3141
15/06/2020	3099
16/06/2020	3862
17/06/2020	4008
18/06/2020	3803
19/06/2020	3243
20/06/2020	3240
21/06/2020	3531
22/06/2020	3480
23/06/2020	3412
24/06/2020	3462
25/06/2020	3946
26/06/2020	3868
27/06/2020	3504
28/06/2020	3809
29/06/2020	4014
30/06/2020	3682
01/07/2020	3775
02/07/2020	4019
03/07/2020	3114
04/07/2020	3288
05/07/2020	2738
06/07/2020	3201
07/07/2020	3027
08/07/2020	3489
09/07/2020	3360
10/07/2020	2949
11/07/2020	2686
12/07/2020	2666
13/07/2020	3099
14/07/2020	3163
15/07/2020	3533
16/07/2020	2733
17/07/2020	3034
18/07/2020	2709
19/07/2020	2459
20/07/2020	2928
21/07/2020	3057
22/07/2020	2744
23/07/2020	2856
24/07/2020	2548
25/07/2020	2520
26/07/2020	2275
27/07/2020	2772
28/07/2020	2960
29/07/2020	3009
30/07/2020	2695
31/07/2020	2772
01/08/2020	2199
02/08/2020	886
03/08/2020	1356
04/08/2020	1918
05/08/2020	2654
06/08/2020	2977
07/08/2020	2851
08/08/2020	2611
09/08/2020	2487
10/08/2020	2907
11/08/2020	2996
12/08/2020	2995
13/08/2020	2617
14/08/2020	2766
15/08/2020	2644
16/08/2020	2024
17/08/2020	2595
18/08/2020	3200
19/08/2020	2747
20/08/2020	2868
21/08/2020	2401
22/08/2020	2265
23/08/2020	1973
24/08/2020	2485
25/08/2020	2545
26/08/2020	2519
27/08/2020	2436
28/08/2020	2211
29/08/2020	2131
30/08/2020	1897
31/08/2020	2174
01/09/2020	1950
02/09/2020	2582
03/09/2020	2158
04/09/2020	1929
05/09/2020	1950
06/09/2020	1592
07/09/2020	2202
08/09/2020	1892
09/09/2020	1827
10/09/2020	1892
11/09/2020	1792
12/09/2020	1282
13/09/2020	1476
14/09/2020	1812
15/09/2020	1724
16/09/2020	1615
17/09/2020	1593
18/09/2020	1541
19/09/2020	1567
20/09/2020	1544
21/09/2020	1705
22/09/2020	1557
23/09/2020	1666
24/09/2020	1540
25/09/2020	1383
26/09/2020	1106
27/09/2020	1275
28/09/2020	1407
29/09/2020	1488
30/09/2020	1436
01/10/2020	1508
02/10/2020	1396
03/10/2020	1182
04/10/2020	1125
05/10/2020	1442
06/10/2020	1499
07/10/2020	1520
08/10/2020	1441
09/10/2020	1278
10/10/2020	1203
11/10/2020	1193
12/10/2020	1472
13/10/2020	1537
14/10/2020	1684
15/10/2020	1600
16/10/2020	1527
17/10/2020	1209
18/10/2020	1274
19/10/2020	1637
20/10/2020	1380
21/10/2020	1545
22/10/2020	1696
23/10/2020	1586
24/10/2020	1094
25/10/2020	1308
26/10/2020	1436
27/10/2020	1335
28/10/2020	1493
29/10/2020	1681
30/10/2020	1604
31/10/2020	1320
01/11/2020	1568
02/11/2020	1736
03/11/2020	1659
04/11/2020	1517
05/11/2020	1842
06/11/2020	1469
07/11/2020	1289
08/11/2020	1474
09/11/2020	1683
10/11/2020	1699
11/11/2020	1733
12/11/2020	1845
13/11/2020	1767
14/11/2020	1531
15/11/2020	1837
16/11/2020	2139
17/11/2020	2212
18/11/2020	2111
19/11/2020	2364
20/11/2020	2275
21/11/2020	1847
22/11/2020	2060
23/11/2020	2419
24/11/2020	2230
25/11/2020	2156
26/11/2020	2292
27/11/2020	2273
28/11/2020	1908
29/11/2020	1788
30/11/2020	2525
01/12/2020	2293
02/12/2020	2198
03/12/2020	2316
04/12/2020	2252
05/12/2020	1888
06/12/2020	1666
07/12/2020	2198
08/12/2020	2202
09/12/2020	2159
10/12/2020	1861
11/12/2020	1884
12/12/2020	1329
13/12/2020	1355
14/12/2020	1799
15/12/2020	1877
16/12/2020	1632
17/12/2020	1134
18/12/2020	1318
19/12/2020	1267
20/12/2020	1153
21/12/2020	1470
22/12/2020	1318
23/12/2020	1367
24/12/2020	1234
25/12/2020	1163
26/12/2020	834
27/12/2020	1049
28/12/2020	932
29/12/2020	1181
30/12/2020	1235
31/12/2020	1014
