# Supplementary material for: Downscaling epidemiological time series data for improving forecasting accuracy: An algorithmic approach
Source: PLoS One. 2023 Dec 14;18(12):e0295803. doi: 10.1371/journal.pone.0295803 (PMC10721108; doi:10.1371/journal.pone.0295803)
Supplement: S2 Data — (CSV) [file pone.0295803.s002.csv]

Date	Infected
01/01/2022	4
02/01/2022	11
03/01/2022	29
04/01/2022	4
05/01/2022	4
06/01/2022	9
07/01/2022	1
08/01/2022	2
09/01/2022	7
10/01/2022	3
11/01/2022	3
12/01/2022	14
13/01/2022	3
14/01/2022	1
15/01/2022	5
16/01/2022	2
17/01/2022	2
18/01/2022	4
19/01/2022	7
20/01/2022	1
21/01/2022	0
22/01/2022	0
23/01/2022	2
24/01/2022	3
25/01/2022	1
26/01/2022	0
27/01/2022	1
28/01/2022	2
29/01/2022	0
30/01/2022	0
31/01/2022	1
01/02/2022	0
02/02/2022	2
03/02/2022	2
04/02/2022	0
05/02/2022	2
06/02/2022	1
07/02/2022	0
08/02/2022	0
09/02/2022	0
10/02/2022	0
11/02/2022	0
12/02/2022	5
13/02/2022	1
14/02/2022	2
15/02/2022	1
16/02/2022	0
17/02/2022	0
18/02/2022	0
19/02/2022	0
20/02/2022	0
21/02/2022	0
22/02/2022	2
23/02/2022	2
24/02/2022	0
25/02/2022	0
26/02/2022	0
27/02/2022	0
28/02/2022	0
01/03/2022	0
02/03/2022	1
03/03/2022	0
04/03/2022	0
05/03/2022	0
06/03/2022	3
07/03/2022	0
08/03/2022	0
09/03/2022	1
10/03/2022	1
11/03/2022	2
12/03/2022	0
13/03/2022	0
14/03/2022	0
15/03/2022	0
16/03/2022	1
17/03/2022	0
18/03/2022	0
19/03/2022	0
20/03/2022	0
21/03/2022	0
22/03/2022	0
23/03/2022	2
24/03/2022	1
25/03/2022	0
26/03/2022	1
27/03/2022	1
28/03/2022	0
29/03/2022	2
30/03/2022	4
31/03/2022	0
01/04/2022	0
02/04/2022	0
03/04/2022	2
04/04/2022	0
05/04/2022	0
06/04/2022	0
07/04/2022	1
08/04/2022	0
09/04/2022	0
10/04/2022	2
11/04/2022	1
12/04/2022	0
13/04/2022	2
14/04/2022	0
15/04/2022	0
16/04/2022	2
17/04/2022	1
18/04/2022	1
19/04/2022	0
20/04/2022	2
21/04/2022	2
22/04/2022	0
23/04/2022	0
24/04/2022	1
25/04/2022	2
26/04/2022	3
27/04/2022	1
28/04/2022	0
29/04/2022	0
30/04/2022	0
01/05/2022	0
02/05/2022	0
03/05/2022	0
04/05/2022	0
05/05/2022	1
06/05/2022	1
07/05/2022	0
08/05/2022	5
09/05/2022	1
10/05/2022	2
11/05/2022	0
12/05/2022	0
13/05/2022	1
14/05/2022	3
15/05/2022	1
16/05/2022	8
17/05/2022	12
18/05/2022	5
19/05/2022	5
20/05/2022	0
21/05/2022	9
22/05/2022	6
23/05/2022	15
24/05/2022	12
25/05/2022	6
26/05/2022	7
27/05/2022	6
28/05/2022	15
29/05/2022	10
30/05/2022	18
31/05/2022	14
01/06/2022	9
02/06/2022	20
03/06/2022	17
04/06/2022	13
05/06/2022	15
06/06/2022	20
07/06/2022	17
08/06/2022	16
09/06/2022	31
10/06/2022	17
11/06/2022	20
12/06/2022	24
13/06/2022	18
14/06/2022	18
15/06/2022	22
16/06/2022	32
17/06/2022	29
18/06/2022	40
19/06/2022	28
20/06/2022	23
21/06/2022	27
22/06/2022	27
23/06/2022	29
24/06/2022	21
25/06/2022	35
26/06/2022	32
27/06/2022	17
28/06/2022	47
29/06/2022	40
30/06/2022	33
01/07/2022	22
02/07/2022	49
03/07/2022	42
04/07/2022	36
05/07/2022	46
06/07/2022	32
07/07/2022	31
08/07/2022	29
09/07/2022	17
10/07/2022	4
11/07/2022	7
12/07/2022	73
13/07/2022	51
14/07/2022	51
15/07/2022	31
16/07/2022	60
17/07/2022	53
18/07/2022	66
19/07/2022	51
20/07/2022	70
21/07/2022	69
22/07/2022	35
23/07/2022	67
24/07/2022	65
25/07/2022	60
26/07/2022	99
27/07/2022	1
28/07/2022	97
29/07/2022	92
30/07/2022	85
