# Supplementary material for: Downscaling epidemiological time series data for improving forecasting accuracy: An algorithmic approach
Source: PLoS One. 2023 Dec 14;18(12):e0295803. doi: 10.1371/journal.pone.0295803 (PMC10721108; doi:10.1371/journal.pone.0295803)
Supplement: S3 Data — (CSV) [file pone.0295803.s003.csv]

Date	Infected
31/01/2010	0
28/02/2010	0
31/03/2010	0
30/04/2010	0
31/05/2010	0
30/06/2010	0
31/07/2010	61
31/08/2010	183
30/09/2010	120
31/10/2010	45
30/11/2010	0
31/12/2010	0
31/01/2011	0
28/02/2011	0
31/03/2011	0
30/04/2011	0
31/05/2011	0
30/06/2011	61
31/07/2011	255
31/08/2011	691
30/09/2011	193
31/10/2011	114
30/11/2011	36
31/12/2011	9
31/01/2012	0
29/02/2012	0
31/03/2012	0
30/04/2012	0
31/05/2012	0
30/06/2012	10
31/07/2012	129
31/08/2012	122
30/09/2012	246
31/10/2012	107
30/11/2012	27
31/12/2012	0
31/01/2013	6
28/02/2013	7
31/03/2013	3
30/04/2013	3
31/05/2013	12
30/06/2013	50
31/07/2013	172
31/08/2013	339
30/09/2013	385
31/10/2013	501
30/11/2013	218
31/12/2013	53
31/01/2014	15
28/02/2014	7
31/03/2014	2
30/04/2014	0
31/05/2014	8
30/06/2014	9
31/07/2014	82
31/08/2014	80
30/09/2014	76
31/10/2014	63
30/11/2014	22
31/12/2014	11
31/01/2015	0
28/02/2015	0
31/03/2015	2
30/04/2015	6
31/05/2015	10
30/06/2015	28
31/07/2015	171
31/08/2015	765
30/09/2015	965
31/10/2015	869
30/11/2015	271
31/12/2015	75
31/01/2016	13
29/02/2016	3
31/03/2016	17
30/04/2016	38
31/05/2016	70
30/06/2016	254
31/07/2016	926
31/08/2016	1451
30/09/2016	1544
31/10/2016	1077
30/11/2016	522
31/12/2016	145
31/01/2017	92
28/02/2017	58
31/03/2017	36
30/04/2017	73
31/05/2017	134
30/06/2017	267
31/07/2017	286
31/08/2017	346
30/09/2017	430
31/10/2017	512
30/11/2017	409
31/12/2017	126
31/01/2018	26
28/02/2018	7
31/03/2018	19
30/04/2018	29
31/05/2018	52
30/06/2018	295
31/07/2018	946
31/08/2018	1769
30/09/2018	3087
31/10/2018	2406
30/11/2018	1192
31/12/2018	293
31/01/2019	38
28/02/2019	18
31/03/2019	17
30/04/2019	58
31/05/2019	193
30/06/2019	1884
31/07/2019	16253
31/08/2019	53636
30/09/2019	16856
31/10/2019	8143
30/11/2019	4011
31/12/2019	1247
31/01/2020	111
29/02/2020	45
31/03/2020	27
30/04/2020	25
31/05/2020	10
30/06/2020	23
31/07/2020	68
31/08/2020	163
30/09/2020	47
31/10/2020	109
30/11/2020	546
31/12/2020	19
31/01/2021	32
28/02/2021	9
31/03/2021	13
30/04/2021	3
31/05/2021	43
30/06/2021	272
31/07/2021	2286
31/08/2021	7698
30/09/2021	7841
31/10/2021	5458
30/11/2021	3567
31/12/2021	1207
31/01/2022	126
28/02/2022	20
31/03/2022	20
30/04/2022	23
31/05/2022	163
30/06/2022	737
31/07/2022	1491
